# Supplementary material for: The Molecular Epidemiology of Hepatitis B Virus and Its Resistance-Associated Mutations in the Polymerase Gene in the Americas
Source: Microorganisms. 2025 Aug 16;13(8):1913. doi: 10.3390/microorganisms13081913 (PMC12388563; doi:10.3390/microorganisms13081913)
Supplement: Supplementary file 1 [file microorganisms-13-01913-s001.zip]

Archive with 6 entries (6 files):
- Figure S1 - Report Subgenotyping (Confirming Reported).pdf
- Figure S2 - Report Subgenotyping All.pdf
- Figure S3 - Report Broad Genotyping.pdf
- Figure S4 - Dendogram.pdf
- Table S1 - Table of Reference sequences.pdf
- Table S2 - Sequence Classification according to genotype.pdf
